# Supplementary material for: Working memory related functional connectivity in adult ADHD and its amenability to training: A randomized controlled trial
Source: Neuroimage Clin. 2024 Nov 2;44:103696. doi: 10.1016/j.nicl.2024.103696 (PMC11602582; doi:10.1016/j.nicl.2024.103696)
Supplement: Supplementary Data 2 [file mmc2.xlsx]

## Sheet: Sheet1
Supplementary information Authors: Tuija Tolonen, Sami Leppämäki, Timo Roine, Kimmo Alho, Pekka Tani, Anniina Koski, Matti Laine, Juha Salmi Article title: Working memory related functional connectivity in adult ADHD and its amenability to training: a randomized controlled trial
Nodes of the final parcellation and their centre of gravity MNI coordinates. Note: ctx = cortex, lh = left hemisphere, rh = right hemisphere. Other abbreviations from Destrieux et al. 2010 (doi:10.1016/j.neuroimage.2010.06.010)		Individual connections of each network identified with NBS	Connections which were chosen for the post-hoc analysis of group × session interaction
Node	Coordinates (X, Y, Z)	ADHD < NT, visuospatial n-back, t = 3.5, p = .03	Visuospatial n-back, 5% of edges from the t = 3.0 network with strongest group difference:
ctx_lh_G_and_S_frontomargin	-23, 58, -8	ctx_lh_G_and_S_cingul-Mid-Ant to ctx_lh_G_front_inf-Opercular. Test stat: 3.51	ctx_lh_G_and_S_cingul-Mid-Ant to Left-Putamen. Test stat: 4.57
ctx_lh_G_and_S_occipital_inf	-36, -82, -11	ctx_lh_G_temp_sup-Lateral to ctx_lh_Pole_occipital. Test stat: 3.60	ctx_lh_G_front_inf-Opercular to Left-Putamen. Test stat: 4.25
ctx_lh_G_and_S_paracentral	-7, -32, 69	ctx_lh_G_temp_sup-Lateral to ctx_lh_S_pericallosal. Test stat: 3.61	ctx_lh_G_parietal_sup to Left-Pallidum. Test stat: 4.12
ctx_lh_G_and_S_subcentral	-55, -11, 17	ctx_lh_G_and_S_cingul-Mid-Ant to Left-Putamen. Test stat: 4.57	ctx_lh_S_precentral-sup-part to Left-Pallidum. Test stat: 4.44
ctx_lh_G_and_S_transv_frontopol	-15, 65, 0	ctx_lh_G_front_inf-Opercular to Left-Putamen. Test stat: 4.25	ctx_lh_G_temp_sup-Lateral to ctx_rh_Pole_occipital. Test stat: 4.01
ctx_lh_G_and_S_cingul-Ant	-8, 40, 9	ctx_lh_G_precentral to Left-Putamen. Test stat: 3.51	Left-Pallidum to ctx_rh_S_occipital_ant. Test stat: 4.11
ctx_lh_G_and_S_cingul-Mid-Ant	-7, 18, 35	ctx_lh_G_and_S_cingul-Mid-Ant to Left-Pallidum. Test stat: 3.76
ctx_lh_G_and_S_cingul-Mid-Post	-7, -10, 42	ctx_lh_G_front_inf-Opercular to Left-Pallidum. Test stat: 3.68	Visuospatial n-back, 10% of edges from the t = 3.0 network with strongest group difference:
ctx_lh_G_cingul-Post-dorsal	-3, -37, 32	ctx_lh_G_front_middle to Left-Pallidum. Test stat: 3.88	ctx_lh_G_and_S_cingul-Mid-Ant to Left-Putamen. Test stat: 4.57
ctx_lh_G_cingul-Post-ventral	-7, -47, 8	ctx_lh_G_parietal_sup to Left-Pallidum. Test stat: 4.12	ctx_lh_G_front_inf-Opercular to Left-Putamen. Test stat: 4.25
ctx_lh_G_cuneus	-4, -81, 20	ctx_lh_S_front_sup to Left-Pallidum. Test stat: 3.91	ctx_lh_G_front_middle to Left-Pallidum. Test stat: 3.88
ctx_lh_G_front_inf-Opercular	-49, 12, 11	ctx_lh_S_precentral-inf-part to Left-Pallidum. Test stat: 3.68	ctx_lh_G_parietal_sup to Left-Pallidum. Test stat: 4.12
ctx_lh_G_front_inf-Orbital	-44, 32, -9	ctx_lh_S_precentral-sup-part to Left-Pallidum. Test stat: 4.44	ctx_lh_S_front_sup to Left-Pallidum. Test stat: 3.91
ctx_lh_G_front_inf-Triangul	-50, 31, 6	Left-Cerebellum-Cortex to Left-Pallidum. Test stat: 3.86	ctx_lh_S_precentral-sup-part to Left-Pallidum. Test stat: 4.44
ctx_lh_G_front_middle	-38, 29, 35	Left-Pallidum to Right-Putamen. Test stat: 3.78	Left-Cerebellum-Cortex to Left-Pallidum. Test stat: 3.86
ctx_lh_G_front_sup	-9, 28, 46	ctx_lh_G_temp_sup-Lateral to ctx_rh_G_and_S_transv_frontopol. Test stat: 3.53	Left-Pallidum to ctx_rh_G_front_middle. Test stat: 3.81
ctx_lh_G_Ins_lg_and_S_cent_ins	-38, -6, 1	Left-Pallidum to ctx_rh_G_front_middle. Test stat: 3.81	Left-Pallidum to ctx_rh_G_parietal_sup. Test stat: 3.94
ctx_lh_G_insular_short	-37, 10, -2	Left-Pallidum to ctx_rh_G_parietal_sup. Test stat: 3.94	ctx_lh_G_temp_sup-Lateral to ctx_rh_Pole_occipital. Test stat: 4.01
ctx_lh_G_occipital_middle	-39, -83, 14	ctx_lh_G_front_inf-Opercular to ctx_rh_Pole_occipital. Test stat: 3.78	Left-Pallidum to ctx_rh_S_occipital_ant. Test stat: 4.11
ctx_lh_G_occipital_sup	-13, -87, 31	ctx_lh_G_temp_sup-Lateral to ctx_rh_Pole_occipital. Test stat: 4.01	Left-Amygdala to ctx_rh_S_pericallosal. Test stat: 3.85
ctx_lh_G_oc-temp_lat-fusifor	-34, -52, -17	ctx_lh_Pole_occipital to ctx_rh_S_central. Test stat: 3.59
ctx_lh_G_oc-temp_med-Lingual	-10, -70, -4	ctx_rh_Pole_occipital to ctx_rh_S_central. Test stat: 3.73	Visuospatial n-back, 20% of edges from the t = 3.0 network with strongest group difference:
ctx_lh_G_oc-temp_med-Parahip	-24, -16, -26	Left-Pallidum to ctx_rh_S_front_middle. Test stat: 3.71	ctx_lh_G_temp_sup-Lateral to ctx_lh_Pole_occipital. Test stat: 3.60
ctx_lh_G_orbital	-28, 37, -16	ctx_rh_G_temporal_middle to ctx_rh_S_front_middle. Test stat: 3.53	ctx_lh_G_temp_sup-Lateral to ctx_lh_S_pericallosal. Test stat: 3.61
ctx_lh_G_pariet_inf-Angular	-40, -68, 41	Left-Pallidum to ctx_rh_S_occipital_ant. Test stat: 4.11	ctx_lh_G_and_S_cingul-Mid-Ant to Left-Putamen. Test stat: 4.57
ctx_lh_G_pariet_inf-Supramar	-55, -36, 33		ctx_lh_G_front_inf-Opercular to Left-Putamen. Test stat: 4.25
ctx_lh_G_parietal_sup	-20, -58, 61	ADHD < NT, digit n-back, t = 3.5, p = .01	ctx_lh_G_and_S_cingul-Mid-Ant to Left-Pallidum. Test stat: 3.76
ctx_lh_G_postcentral	-45, -24, 54	ctx_lh_G_and_S_paracentral to ctx_lh_G_and_S_cingul-Mid-Post. Test stat: 3.50	ctx_lh_G_front_inf-Opercular to Left-Pallidum. Test stat: 3.68
ctx_lh_G_precentral	-42, -8, 51	ctx_lh_G_and_S_paracentral to ctx_lh_G_cingul-Post-dorsal. Test stat: 3.93	ctx_lh_G_front_middle to Left-Pallidum. Test stat: 3.88
ctx_lh_G_precuneus	-5, -57, 41	ctx_lh_G_and_S_cingul-Ant to ctx_lh_G_temp_sup-G_T_transv. Test stat: 3.54	ctx_lh_G_parietal_sup to Left-Pallidum. Test stat: 4.12
ctx_lh_G_rectus	-5, 41, -19	ctx_lh_G_and_S_transv_frontopol to ctx_lh_G_temp_sup-Lateral. Test stat: 3.77	ctx_lh_S_front_sup to Left-Pallidum. Test stat: 3.91
ctx_lh_G_subcallosal	-5, 16, -8	ctx_lh_G_and_S_cingul-Ant to ctx_lh_G_temp_sup-Plan_tempo. Test stat: 4.28	ctx_lh_S_precentral-inf-part to Left-Pallidum. Test stat: 3.68
ctx_lh_G_temp_sup-G_T_transv	-47, -19, 7	ctx_lh_G_and_S_cingul-Mid-Post to ctx_lh_G_temp_sup-Plan_tempo. Test stat: 3.75	ctx_lh_S_precentral-sup-part to Left-Pallidum. Test stat: 4.44
ctx_lh_G_temp_sup-Lateral	-57, -9, -5	ctx_lh_G_cingul-Post-dorsal to ctx_lh_G_temp_sup-Plan_tempo. Test stat: 4.01	Left-Cerebellum-Cortex to Left-Pallidum. Test stat: 3.86
ctx_lh_G_temp_sup-Plan_polar	-36, 9, -25	ctx_lh_G_insular_short to ctx_lh_G_temp_sup-Plan_tempo. Test stat: 3.67	Left-Pallidum to Right-Putamen. Test stat: 3.78
ctx_lh_G_temp_sup-Plan_tempo	-56, -38, 19	ctx_lh_G_temp_sup-Lateral to ctx_lh_G_temporal_inf. Test stat: 3.51	ctx_lh_G_and_S_cingul-Ant to Right-Hippocampus. Test stat: 3.72
ctx_lh_G_temporal_inf	-51, -32, -25	ctx_lh_G_front_inf-Opercular to ctx_lh_Lat_Fis-post. Test stat: 3.62	ctx_lh_S_collat_transv_ant to ctx_rh_G_and_S_cingul-Ant. Test stat: 3.61
ctx_lh_G_temporal_middle	-60, -30, -11	ctx_lh_G_and_S_cingul-Mid-Post to ctx_lh_S_central. Test stat: 3.53	Left-Pallidum to ctx_rh_G_front_middle. Test stat: 3.81
ctx_lh_Lat_Fis-ant-Horizont	-39, 33, -2	ctx_lh_G_temp_sup-G_T_transv to ctx_lh_S_front_middle. Test stat: 3.57	Left-Pallidum to ctx_rh_G_parietal_sup. Test stat: 3.94
ctx_lh_Lat_Fis-ant-Vertical	-43, 21, 9	ctx_lh_G_cingul-Post-dorsal to ctx_lh_S_oc_sup_and_transversal. Test stat: 3.52	ctx_lh_G_front_inf-Opercular to ctx_rh_Pole_occipital. Test stat: 3.78
ctx_lh_Lat_Fis-post	-40, -33, 18	ctx_lh_G_cuneus to ctx_lh_S_oc_sup_and_transversal. Test stat: 4.16	ctx_lh_G_temp_sup-Lateral to ctx_rh_Pole_occipital. Test stat: 4.01
ctx_lh_Pole_occipital	-19, -97, -4	ctx_lh_G_temp_sup-Lateral to ctx_lh_S_oc_sup_and_transversal. Test stat: 3.84	ctx_rh_Pole_occipital to ctx_rh_S_central. Test stat: 3.73
ctx_lh_Pole_temporal	-34, 8, -36	ctx_lh_G_and_S_paracentral to ctx_lh_S_occipital_ant. Test stat: 4.03	Left-Pallidum to ctx_rh_S_front_middle. Test stat: 3.71
ctx_lh_S_calcarine	-16, -63, 7	ctx_lh_G_subcallosal to ctx_lh_S_occipital_ant. Test stat: 3.79	Left-Pallidum to ctx_rh_S_occipital_ant. Test stat: 4.11
ctx_lh_S_central	-43, -14, 38	ctx_lh_S_central to ctx_lh_S_occipital_ant. Test stat: 3.64	Left-Amygdala to ctx_rh_S_pericallosal. Test stat: 3.85
ctx_lh_S_cingul-Marginalis	-12, -35, 48	ctx_lh_Lat_Fis-post to ctx_lh_S_oc-temp_lat. Test stat: 3.65	ctx_rh_G_temp_sup-Plan_polar to ctx_rh_S_pericallosal. Test stat: 3.78
ctx_lh_S_circular_insula_ant	-31, 22, -9	ctx_lh_S_oc_sup_and_transversal to ctx_lh_S_oc-temp_med_and_Lingual. Test stat: 3.82
ctx_lh_S_circular_insula_inf	-41, -11, -6	ctx_lh_S_oc-temp_med_and_Lingual to ctx_lh_S_parieto_occipital. Test stat: 3.58	Digit n-back, 5% of edges from the t = 3.0 network with strongest group difference:
ctx_lh_S_circular_insula_sup	-36, 7, 12	ctx_lh_G_and_S_paracentral to ctx_lh_S_pericallosal. Test stat: 3.60	ctx_lh_G_and_S_cingul-Ant to ctx_lh_G_temp_sup-Plan_tempo. Test stat: 4.28
ctx_lh_S_collat_transv_ant	-41, -21, -25	ctx_lh_G_temp_sup-Plan_tempo to ctx_lh_S_subparietal. Test stat: 3.59	ctx_lh_G_cingul-Post-dorsal to ctx_lh_G_temp_sup-Plan_tempo. Test stat: 4.01
ctx_lh_S_collat_transv_post	-25, -76, -5	ctx_lh_G_and_S_paracentral to ctx_lh_S_temporal_inf. Test stat: 4.17	ctx_lh_G_cuneus to ctx_lh_S_oc_sup_and_transversal. Test stat: 4.16
ctx_lh_S_front_inf	-40, 26, 19	ctx_lh_G_temp_sup-Plan_tempo to ctx_lh_S_temporal_sup. Test stat: 3.57	ctx_lh_G_and_S_paracentral to ctx_lh_S_occipital_ant. Test stat: 4.03
ctx_lh_S_front_middle	-28, 44, 21	ctx_lh_G_and_S_cingul-Ant to ctx_lh_S_temporal_transverse. Test stat: 3.63	ctx_lh_G_and_S_paracentral to ctx_lh_S_temporal_inf. Test stat: 4.17
ctx_lh_S_front_sup	-23, 22, 45	ctx_lh_G_pariet_inf-Supramar to Left-Cerebellum-Cortex. Test stat: 3.63	ctx_lh_G_and_S_cingul-Ant to Left-Amygdala. Test stat: 3.99
ctx_lh_S_interm_prim-Jensen	-49, -51, 36	ctx_lh_G_precentral to Left-Cerebellum-Cortex. Test stat: 3.88	ctx_lh_S_temporal_sup to Left-Amygdala. Test stat: 3.99
ctx_lh_S_intrapariet_and_P_trans	-23, -64, 40	ctx_lh_Lat_Fis-post to Left-Cerebellum-Cortex. Test stat: 3.82	ctx_lh_G_temp_sup-Lateral to ctx_rh_G_and_S_occipital_inf. Test stat: 4.00
ctx_lh_S_oc_middle_and_Lunatus	-25, -91, 8	ctx_lh_S_precentral-inf-part to Left-Cerebellum-Cortex. Test stat: 3.81	ctx_lh_G_temp_sup-Plan_tempo to ctx_rh_G_and_S_cingul-Ant. Test stat: 4.83
ctx_lh_S_oc_sup_and_transversal	-28, -78, 21	ctx_lh_G_front_middle to Left-Caudate. Test stat: 3.61	ctx_lh_S_intrapariet_and_P_trans to ctx_rh_G_pariet_inf-Angular. Test stat: 4.65
ctx_lh_S_occipital_ant	-41, -67, 4	ctx_lh_S_precentral-inf-part to Left-Caudate. Test stat: 3.51	Left-Putamen to ctx_rh_G_postcentral. Test stat: 3.94
ctx_lh_S_oc-temp_lat	-43, -49, -13	ctx_lh_G_precentral to Left-Putamen. Test stat: 3.61	Right-Putamen to ctx_rh_G_precuneus. Test stat: 4.82
ctx_lh_S_oc-temp_med_and_Lingual	-28, -47, -10	ctx_lh_Lat_Fis-post to Left-Putamen. Test stat: 3.63	ctx_lh_G_temp_sup-Plan_tempo to ctx_rh_G_temporal_middle. Test stat: 4.23
ctx_lh_S_orbital_lateral	-43, 41, -4	ctx_lh_S_central to Left-Putamen. Test stat: 3.71	ctx_lh_S_subparietal to ctx_rh_S_circular_insula_inf. Test stat: 4.08
ctx_lh_S_orbital_med-olfact	-12, 28, -18	ctx_lh_S_precentral-sup-part to Left-Putamen. Test stat: 3.75	ctx_lh_G_temp_sup-Plan_tempo to ctx_rh_S_collat_transv_ant. Test stat: 4.19
ctx_lh_S_orbital-H_Shaped	-26, 38, -13	ctx_lh_G_and_S_cingul-Ant to Left-Amygdala. Test stat: 3.99	Left-Caudate to ctx_rh_S_front_middle. Test stat: 4.08
ctx_lh_S_parieto_occipital	-15, -66, 25	ctx_lh_S_oc_middle_and_Lunatus to Left-Amygdala. Test stat: 3.67	ctx_lh_G_temp_sup-Lateral to ctx_rh_S_oc_middle_and_Lunatus. Test stat: 4.07
ctx_lh_S_pericallosal	-3, 27, 12	ctx_lh_S_temporal_sup to Left-Amygdala. Test stat: 3.99	ctx_lh_S_oc-temp_med_and_Lingual to ctx_rh_S_oc_sup_and_transversal. Test stat: 3.94
ctx_lh_S_postcentral	-44, -31, 40	Left-Cerebellum-Cortex to Right-Thalamus-Proper. Test stat: 3.77	ctx_lh_G_temp_sup-Plan_tempo to ctx_rh_S_temporal_sup. Test stat: 4.39
ctx_lh_S_precentral-inf-part	-44, 4, 28	ctx_lh_G_front_middle to Right-Putamen. Test stat: 3.50
ctx_lh_S_precentral-sup-part	-28, -7, 54	ctx_lh_G_precentral to Right-Putamen. Test stat: 3.55	Digit n-back, 10% of edges from the t = 3.0 network with strongest group difference:
ctx_lh_S_suborbital	-8, 43, -9	ctx_lh_G_precuneus to Right-Putamen. Test stat: 3.87	ctx_lh_G_and_S_paracentral to ctx_lh_G_cingul-Post-dorsal. Test stat: 3.93
ctx_lh_S_subparietal	-9, -45, 39	ctx_lh_S_central to Right-Putamen. Test stat: 3.78	ctx_lh_G_and_S_cingul-Ant to ctx_lh_G_temp_sup-Plan_tempo. Test stat: 4.28
ctx_lh_S_temporal_inf	-55, -27, -19	ctx_lh_S_precentral-sup-part to Right-Putamen. Test stat: 3.53	ctx_lh_G_cingul-Post-dorsal to ctx_lh_G_temp_sup-Plan_tempo. Test stat: 4.01
ctx_lh_S_temporal_sup	-51, -37, 2	Left-Cerebellum-Cortex to Right-Putamen. Test stat: 3.77	ctx_lh_G_Ins_lg_and_S_cent_ins to ctx_lh_S_circular_insula_sup. Test stat: 3.82
ctx_lh_S_temporal_transverse	-49, -26, 6	Left-Thalamus-Proper to Right-Putamen. Test stat: 3.80	ctx_lh_G_cuneus to ctx_lh_S_oc_sup_and_transversal. Test stat: 4.16
Left-Cerebellum-Cortex	-23, -63, -36	ctx_lh_G_oc-temp_med-Parahip to ctx_rh_G_and_S_occipital_inf. Test stat: 3.61	ctx_lh_G_temp_sup-Lateral to ctx_lh_S_oc_sup_and_transversal. Test stat: 3.84
Left-Thalamus-Proper	-13, -17, 6	ctx_lh_G_temp_sup-Lateral to ctx_rh_G_and_S_occipital_inf. Test stat: 4.00	ctx_lh_G_and_S_paracentral to ctx_lh_S_occipital_ant. Test stat: 4.03
Left-Caudate	-16, 9, 9	ctx_lh_S_calcarine to ctx_rh_G_and_S_occipital_inf. Test stat: 3.61	ctx_lh_G_subcallosal to ctx_lh_S_occipital_ant. Test stat: 3.79
Left-Putamen	-26, 2, 1	ctx_lh_G_and_S_cingul-Mid-Post to ctx_rh_G_and_S_paracentral. Test stat: 3.75	ctx_lh_S_oc_sup_and_transversal to ctx_lh_S_oc-temp_med_and_Lingual. Test stat: 3.82
Left-Pallidum	-21, -4, -1	ctx_lh_G_cingul-Post-dorsal to ctx_rh_G_and_S_paracentral. Test stat: 3.60	ctx_lh_G_and_S_paracentral to ctx_lh_S_temporal_inf. Test stat: 4.17
Left-Hippocampus	-26, -23, -14	ctx_lh_G_subcallosal to ctx_rh_G_and_S_paracentral. Test stat: 3.58	ctx_lh_G_precentral to Left-Cerebellum-Cortex. Test stat: 3.88
Left-Amygdala	-24, -5, -19	Left-Putamen to ctx_rh_G_and_S_paracentral. Test stat: 3.84	ctx_lh_Lat_Fis-post to Left-Cerebellum-Cortex. Test stat: 3.82
Left-Accumbens-area	-11, 13, -8	ctx_lh_G_temp_sup-G_T_transv to ctx_rh_G_and_S_transv_frontopol. Test stat: 3.84	ctx_lh_S_precentral-inf-part to Left-Cerebellum-Cortex. Test stat: 3.81
Right-Thalamus-Proper	14, -17, 7	ctx_lh_G_temp_sup-Plan_tempo to ctx_rh_G_and_S_cingul-Ant. Test stat: 4.83	ctx_lh_G_and_S_cingul-Ant to Left-Amygdala. Test stat: 3.99
Right-Caudate	17, 10, 9	ctx_lh_G_temp_sup-Plan_tempo to ctx_rh_G_cingul-Post-dorsal. Test stat: 3.68	ctx_lh_S_temporal_sup to Left-Amygdala. Test stat: 3.99
Right-Putamen	26, 2, -1	ctx_lh_G_temp_sup-Plan_tempo to ctx_rh_G_front_sup. Test stat: 3.87	ctx_lh_G_precuneus to Right-Putamen. Test stat: 3.87
Right-Pallidum	21, -4, -1	ctx_lh_G_temp_sup-Lateral to ctx_rh_G_occipital_middle. Test stat: 3.79	Left-Thalamus-Proper to Right-Putamen. Test stat: 3.80
Right-Hippocampus	26, -21, -15	ctx_lh_S_intrapariet_and_P_trans to ctx_rh_G_pariet_inf-Angular. Test stat: 4.65	ctx_lh_G_temp_sup-Lateral to ctx_rh_G_and_S_occipital_inf. Test stat: 4.00
Right-Amygdala	24, -5, -19	ctx_lh_S_precentral-inf-part to ctx_rh_G_pariet_inf-Angular. Test stat: 3.75	Left-Putamen to ctx_rh_G_and_S_paracentral. Test stat: 3.84
Right-Accumbens-area	10, 12, -9	ctx_lh_S_occipital_ant to ctx_rh_G_postcentral. Test stat: 3.83	ctx_lh_G_temp_sup-G_T_transv to ctx_rh_G_and_S_transv_frontopol. Test stat: 3.84
ctx_rh_G_and_S_frontomargin	21, 60, -10	Left-Putamen to ctx_rh_G_postcentral. Test stat: 3.94	ctx_lh_G_temp_sup-Plan_tempo to ctx_rh_G_and_S_cingul-Ant. Test stat: 4.83
ctx_rh_G_and_S_occipital_inf	42, -76, -11	ctx_lh_S_oc-temp_lat to ctx_rh_G_precuneus. Test stat: 3.54	ctx_lh_G_temp_sup-Plan_tempo to ctx_rh_G_front_sup. Test stat: 3.87
ctx_rh_G_and_S_paracentral	8, -31, 68	Right-Putamen to ctx_rh_G_precuneus. Test stat: 4.82	ctx_lh_G_temp_sup-Lateral to ctx_rh_G_occipital_middle. Test stat: 3.79
ctx_rh_G_and_S_subcentral	56, -8, 16	ctx_lh_G_and_S_paracentral to ctx_rh_G_subcallosal. Test stat: 3.87	ctx_lh_S_intrapariet_and_P_trans to ctx_rh_G_pariet_inf-Angular. Test stat: 4.65
ctx_rh_G_and_S_transv_frontopol	16, 65, 2	Left-Cerebellum-Cortex to ctx_rh_G_temp_sup-Lateral. Test stat: 3.65	ctx_lh_S_occipital_ant to ctx_rh_G_postcentral. Test stat: 3.83
ctx_rh_G_and_S_cingul-Ant	8, 40, 8	ctx_lh_G_insular_short to ctx_rh_G_temporal_inf. Test stat: 3.56	Left-Putamen to ctx_rh_G_postcentral. Test stat: 3.94
ctx_rh_G_and_S_cingul-Mid-Ant	8, 18, 35	ctx_lh_G_front_inf-Opercular to ctx_rh_G_temporal_middle. Test stat: 3.87	Right-Putamen to ctx_rh_G_precuneus. Test stat: 4.82
ctx_rh_G_and_S_cingul-Mid-Post	8, -9, 43	ctx_lh_G_temp_sup-Plan_tempo to ctx_rh_G_temporal_middle. Test stat: 4.23	ctx_lh_G_and_S_paracentral to ctx_rh_G_subcallosal. Test stat: 3.87
ctx_rh_G_cingul-Post-dorsal	5, -38, 33	ctx_rh_G_precentral to ctx_rh_G_temporal_middle. Test stat: 3.61	ctx_lh_G_front_inf-Opercular to ctx_rh_G_temporal_middle. Test stat: 3.87
ctx_rh_G_cingul-Post-ventral	8, -49, 9	ctx_lh_G_temp_sup-Lateral to ctx_rh_Pole_occipital. Test stat: 3.83	ctx_lh_G_temp_sup-Plan_tempo to ctx_rh_G_temporal_middle. Test stat: 4.23
ctx_rh_G_cuneus	7, -75, 23	Left-Putamen to ctx_rh_Pole_occipital. Test stat: 3.66	ctx_lh_G_temp_sup-Lateral to ctx_rh_Pole_occipital. Test stat: 3.83
ctx_rh_G_front_inf-Opercular	50, 11, 8	Right-Putamen to ctx_rh_Pole_occipital. Test stat: 3.68	ctx_lh_S_subparietal to ctx_rh_S_circular_insula_inf. Test stat: 4.08
ctx_rh_G_front_inf-Orbital	50, 36, -8	ctx_rh_G_temporal_inf to ctx_rh_S_circular_insula_ant. Test stat: 3.76	ctx_lh_G_temp_sup-Plan_tempo to ctx_rh_S_collat_transv_ant. Test stat: 4.19
ctx_rh_G_front_inf-Triangul	52, 31, 9	ctx_lh_G_temporal_middle to ctx_rh_S_circular_insula_inf. Test stat: 3.75	Left-Caudate to ctx_rh_S_front_middle. Test stat: 4.08
ctx_rh_G_front_middle	40, 33, 33	ctx_lh_S_subparietal to ctx_rh_S_circular_insula_inf. Test stat: 4.08	ctx_lh_G_temp_sup-Lateral to ctx_rh_S_oc_middle_and_Lunatus. Test stat: 4.07
ctx_rh_G_front_sup	11, 30, 45	ctx_lh_G_temp_sup-G_T_transv to ctx_rh_S_collat_transv_ant. Test stat: 3.71	ctx_lh_S_oc-temp_med_and_Lingual to ctx_rh_S_oc_sup_and_transversal. Test stat: 3.94
ctx_rh_G_Ins_lg_and_S_cent_ins	39, -2, -3	ctx_lh_G_temp_sup-Plan_tempo to ctx_rh_S_collat_transv_ant. Test stat: 4.19	ctx_lh_G_temp_sup-Plan_tempo to ctx_rh_S_subparietal. Test stat: 3.90
ctx_rh_G_insular_short	38, 13, -2	Left-Caudate to ctx_rh_S_front_middle. Test stat: 4.08	ctx_lh_G_temp_sup-Plan_tempo to ctx_rh_S_temporal_sup. Test stat: 4.39
ctx_rh_G_occipital_middle	43, -77, 16	Left-Cerebellum-Cortex to ctx_rh_S_interm_prim-Jensen. Test stat: 3.67
ctx_rh_G_occipital_sup	19, -83, 36	ctx_lh_G_temp_sup-Lateral to ctx_rh_S_oc_middle_and_Lunatus. Test stat: 4.07	Digit n-back, 20% of edges from the t = 3.0 network with strongest group difference:
ctx_rh_G_oc-temp_lat-fusifor	34, -48, -18	ctx_lh_S_oc-temp_med_and_Lingual to ctx_rh_S_oc_sup_and_transversal. Test stat: 3.94	ctx_lh_G_and_S_paracentral to ctx_lh_G_cingul-Post-dorsal. Test stat: 3.93
ctx_rh_G_oc-temp_med-Lingual	12, -64, -3	ctx_lh_Lat_Fis-post to ctx_rh_S_oc-temp_lat. Test stat: 3.70	ctx_lh_G_and_S_transv_frontopol to ctx_lh_G_temp_sup-Lateral. Test stat: 3.77
ctx_rh_G_oc-temp_med-Parahip	25, -12, -28	ctx_rh_G_and_S_occipital_inf to ctx_rh_S_pericallosal. Test stat: 3.56	ctx_lh_G_and_S_cingul-Ant to ctx_lh_G_temp_sup-Plan_tempo. Test stat: 4.28
ctx_rh_G_orbital	27, 37, -17	ctx_lh_G_temp_sup-Plan_tempo to ctx_rh_S_subparietal. Test stat: 3.90	ctx_lh_G_and_S_cingul-Mid-Post to ctx_lh_G_temp_sup-Plan_tempo. Test stat: 3.75
ctx_rh_G_pariet_inf-Angular	47, -60, 40	ctx_rh_S_circular_insula_ant to ctx_rh_S_temporal_inf. Test stat: 3.62	ctx_lh_G_cingul-Post-dorsal to ctx_lh_G_temp_sup-Plan_tempo. Test stat: 4.01
ctx_rh_G_pariet_inf-Supramar	58, -30, 32	ctx_lh_G_temp_sup-Plan_tempo to ctx_rh_S_temporal_sup. Test stat: 4.39	ctx_lh_G_insular_short to ctx_lh_G_temp_sup-Plan_tempo. Test stat: 3.67
ctx_rh_G_parietal_sup	23, -55, 62	ctx_lh_G_precentral to Right-Cerebellum-Cortex. Test stat: 3.73	ctx_lh_G_front_inf-Opercular to ctx_lh_Lat_Fis-post. Test stat: 3.62
ctx_rh_G_postcentral	47, -21, 54	ctx_lh_Lat_Fis-post to Right-Cerebellum-Cortex. Test stat: 3.56	ctx_lh_G_Ins_lg_and_S_cent_ins to ctx_lh_S_circular_insula_sup. Test stat: 3.82
ctx_rh_G_precentral	43, -6, 50	Right-Putamen to Right-Cerebellum-Cortex. Test stat: 3.77	ctx_lh_G_cuneus to ctx_lh_S_oc_sup_and_transversal. Test stat: 4.16
ctx_rh_G_precuneus	8, -58, 44		ctx_lh_G_temp_sup-Lateral to ctx_lh_S_oc_sup_and_transversal. Test stat: 3.84
ctx_rh_G_rectus	5, 36, -20	Visuospatial n-back, negative association with commission errors, t = 3.5 p = 0.2	ctx_lh_G_and_S_paracentral to ctx_lh_S_occipital_ant. Test stat: 4.03
ctx_rh_G_subcallosal	5, 15, -11	ctx_lh_G_front_inf-Orbital to ctx_lh_G_parietal_sup. Test stat: 3.52	ctx_lh_G_subcallosal to ctx_lh_S_occipital_ant. Test stat: 3.79
ctx_rh_G_temp_sup-G_T_transv	49, -15, 6	ctx_lh_G_front_inf-Orbital to ctx_lh_S_intrapariet_and_P_trans. Test stat: 4.23	ctx_lh_S_central to ctx_lh_S_occipital_ant. Test stat: 3.64
ctx_rh_G_temp_sup-Lateral	59, -6, -5	ctx_lh_G_front_inf-Triangul to ctx_lh_S_intrapariet_and_P_trans. Test stat: 3.54	ctx_lh_Lat_Fis-post to ctx_lh_S_oc-temp_lat. Test stat: 3.65
ctx_rh_G_temp_sup-Plan_polar	38, 11, -26	ctx_lh_G_front_inf-Orbital to ctx_lh_S_postcentral. Test stat: 3.55	ctx_lh_S_oc_sup_and_transversal to ctx_lh_S_oc-temp_med_and_Lingual. Test stat: 3.82
ctx_rh_G_temp_sup-Plan_tempo	59, -27, 11	ctx_lh_G_occipital_sup to Left-Thalamus-Proper. Test stat: 3.73	ctx_lh_G_and_S_paracentral to ctx_lh_S_pericallosal. Test stat: 3.60
ctx_rh_G_temporal_inf	53, -29, -26	ctx_lh_S_oc_middle_and_Lunatus to Left-Thalamus-Proper. Test stat: 3.72	ctx_lh_G_temp_sup-Plan_tempo to ctx_lh_S_subparietal. Test stat: 3.59
ctx_rh_G_temporal_middle	61, -26, -13	ctx_lh_G_occipital_middle to Left-Pallidum. Test stat: 3.85	ctx_lh_G_and_S_paracentral to ctx_lh_S_temporal_inf. Test stat: 4.17
ctx_rh_Lat_Fis-ant-Horizont	41, 30, 4	ctx_lh_Pole_occipital to Left-Pallidum. Test stat: 3.92	ctx_lh_G_and_S_cingul-Ant to ctx_lh_S_temporal_transverse. Test stat: 3.63
ctx_rh_Lat_Fis-ant-Vertical	46, 23, 9	ctx_lh_S_oc_middle_and_Lunatus to Left-Pallidum. Test stat: 3.62	ctx_lh_G_pariet_inf-Supramar to Left-Cerebellum-Cortex. Test stat: 3.63
ctx_rh_Lat_Fis-post	41, -25, 18	ctx_lh_G_occipital_sup to Right-Thalamus-Proper. Test stat: 3.68	ctx_lh_G_precentral to Left-Cerebellum-Cortex. Test stat: 3.88
ctx_rh_Pole_occipital	19, -95, 0	ctx_lh_S_postcentral to Right-Accumbens-area. Test stat: 3.58	ctx_lh_Lat_Fis-post to Left-Cerebellum-Cortex. Test stat: 3.82
ctx_rh_Pole_temporal	37, 10, -37	ctx_lh_G_occipital_middle to ctx_rh_G_cuneus. Test stat: 3.55	ctx_lh_S_precentral-inf-part to Left-Cerebellum-Cortex. Test stat: 3.81
ctx_rh_S_calcarine	19, -57, 6	ctx_lh_G_parietal_sup to ctx_rh_G_front_inf-Orbital. Test stat: 3.63	ctx_lh_G_front_middle to Left-Caudate. Test stat: 3.61
ctx_rh_S_central	37, -16, 45	ctx_lh_S_postcentral to ctx_rh_G_front_inf-Orbital. Test stat: 3.71	ctx_lh_G_precentral to Left-Putamen. Test stat: 3.61
ctx_rh_S_cingul-Marginalis	13, -34, 48	ctx_lh_S_postcentral to ctx_rh_G_orbital. Test stat: 3.61	ctx_lh_Lat_Fis-post to Left-Putamen. Test stat: 3.63
ctx_rh_S_circular_insula_ant	32, 24, -7	ctx_lh_G_front_inf-Orbital to ctx_rh_G_parietal_sup. Test stat: 3.55	ctx_lh_S_central to Left-Putamen. Test stat: 3.71
ctx_rh_S_circular_insula_inf	42, -8, -7	ctx_rh_G_front_inf-Orbital to ctx_rh_G_parietal_sup. Test stat: 4.25	ctx_lh_S_precentral-sup-part to Left-Putamen. Test stat: 3.75
ctx_rh_S_circular_insula_sup	37, 9, 10	Left-Thalamus-Proper to ctx_rh_G_precentral. Test stat: 3.58	ctx_lh_G_and_S_cingul-Ant to Left-Amygdala. Test stat: 3.99
ctx_rh_S_collat_transv_ant	43, -20, -25	ctx_rh_G_front_inf-Orbital to ctx_rh_G_precentral. Test stat: 3.80	ctx_lh_S_oc_middle_and_Lunatus to Left-Amygdala. Test stat: 3.67
ctx_rh_S_collat_transv_post	28, -75, -7	ctx_rh_G_orbital to ctx_rh_G_precentral. Test stat: 3.52	ctx_lh_S_temporal_sup to Left-Amygdala. Test stat: 3.99
ctx_rh_S_front_inf	40, 37, 13	ctx_lh_S_intrapariet_and_P_trans to ctx_rh_G_subcallosal. Test stat: 3.69	Left-Cerebellum-Cortex to Right-Thalamus-Proper. Test stat: 3.77
ctx_rh_S_front_middle	29, 44, 21	ctx_lh_S_postcentral to ctx_rh_G_subcallosal. Test stat: 3.54	ctx_lh_G_precuneus to Right-Putamen. Test stat: 3.87
ctx_rh_S_front_sup	25, 22, 45	ctx_lh_S_postcentral to ctx_rh_G_temporal_middle. Test stat: 3.77	ctx_lh_S_central to Right-Putamen. Test stat: 3.78
ctx_rh_S_interm_prim-Jensen	45, -42, 38	ctx_rh_G_precentral to ctx_rh_G_temporal_middle. Test stat: 3.59	Left-Cerebellum-Cortex to Right-Putamen. Test stat: 3.77
ctx_rh_S_intrapariet_and_P_trans	32, -55, 43	ctx_lh_G_parietal_sup to ctx_rh_S_interm_prim-Jensen. Test stat: 3.88	Left-Thalamus-Proper to Right-Putamen. Test stat: 3.80
ctx_rh_S_oc_middle_and_Lunatus	31, -85, 5	ctx_lh_G_temp_sup-Plan_polar to ctx_rh_S_interm_prim-Jensen. Test stat: 3.63	ctx_lh_G_oc-temp_med-Parahip to ctx_rh_G_and_S_occipital_inf. Test stat: 3.61
ctx_rh_S_oc_sup_and_transversal	29, -76, 23	ctx_lh_S_postcentral to ctx_rh_S_interm_prim-Jensen. Test stat: 3.54	ctx_lh_G_temp_sup-Lateral to ctx_rh_G_and_S_occipital_inf. Test stat: 4.00
ctx_rh_S_occipital_ant	45, -63, 8	Right-Accumbens-area to ctx_rh_S_interm_prim-Jensen. Test stat: 3.55	ctx_lh_S_calcarine to ctx_rh_G_and_S_occipital_inf. Test stat: 3.61
ctx_rh_S_oc-temp_lat	44, -48, -14	ctx_rh_G_parietal_sup to ctx_rh_S_interm_prim-Jensen. Test stat: 4.41	ctx_lh_G_and_S_cingul-Mid-Post to ctx_rh_G_and_S_paracentral. Test stat: 3.75
ctx_rh_S_oc-temp_med_and_Lingual	30, -46, -10	ctx_rh_G_precentral to ctx_rh_S_interm_prim-Jensen. Test stat: 4.11	ctx_lh_G_cingul-Post-dorsal to ctx_rh_G_and_S_paracentral. Test stat: 3.60
ctx_rh_S_orbital_lateral	43, 43, -2	ctx_rh_G_subcallosal to ctx_rh_S_intrapariet_and_P_trans. Test stat: 3.71	ctx_lh_G_subcallosal to ctx_rh_G_and_S_paracentral. Test stat: 3.58
ctx_rh_S_orbital_med-olfact	13, 26, -18	ctx_rh_G_subcallosal to ctx_rh_S_oc_sup_and_transversal. Test stat: 3.99	Left-Putamen to ctx_rh_G_and_S_paracentral. Test stat: 3.84
ctx_rh_S_orbital-H_Shaped	25, 38, -14	ctx_rh_G_front_middle to ctx_rh_S_precentral-sup-part. Test stat: 3.63	ctx_lh_G_temp_sup-G_T_transv to ctx_rh_G_and_S_transv_frontopol. Test stat: 3.84
ctx_rh_S_parieto_occipital	17, -63, 24	ctx_rh_S_interm_prim-Jensen to ctx_rh_S_precentral-sup-part. Test stat: 3.92	ctx_lh_G_temp_sup-Plan_tempo to ctx_rh_G_and_S_cingul-Ant. Test stat: 4.83
ctx_rh_S_pericallosal	6, 0, 20	ctx_rh_G_and_S_cingul-Mid-Ant to ctx_rh_S_subparietal. Test stat: 3.71	ctx_lh_G_temp_sup-Plan_tempo to ctx_rh_G_cingul-Post-dorsal. Test stat: 3.68
ctx_rh_S_postcentral	41, -30, 44	ctx_rh_G_precentral to ctx_rh_S_subparietal. Test stat: 3.72	ctx_lh_G_temp_sup-Plan_tempo to ctx_rh_G_front_sup. Test stat: 3.87
ctx_rh_S_precentral-inf-part	43, 9, 28		ctx_lh_G_temp_sup-Lateral to ctx_rh_G_occipital_middle. Test stat: 3.79
ctx_rh_S_precentral-sup-part	28, -5, 53	Digit n-back, negative association with commission errors, t = 3.5, p = 0.03	ctx_lh_S_intrapariet_and_P_trans to ctx_rh_G_pariet_inf-Angular. Test stat: 4.65
ctx_rh_S_suborbital	7, 41, -13	ctx_lh_G_and_S_frontomargin to ctx_lh_G_temp_sup-G_T_transv. Test stat: 3.71	ctx_lh_S_precentral-inf-part to ctx_rh_G_pariet_inf-Angular. Test stat: 3.75
ctx_rh_S_subparietal	10, -47, 37	ctx_lh_S_front_inf to ctx_lh_S_front_sup. Test stat: 3.83	ctx_lh_S_occipital_ant to ctx_rh_G_postcentral. Test stat: 3.83
ctx_rh_S_temporal_inf	53, -19, -23	ctx_lh_S_central to ctx_lh_S_interm_prim-Jensen. Test stat: 3.83	Left-Putamen to ctx_rh_G_postcentral. Test stat: 3.94
ctx_rh_S_temporal_sup	51, -32, 1	ctx_lh_G_pariet_inf-Angular to ctx_lh_S_intrapariet_and_P_trans. Test stat: 3.75	Right-Putamen to ctx_rh_G_precuneus. Test stat: 4.82
ctx_rh_S_temporal_transverse	49, -23, 8	ctx_lh_S_central to ctx_lh_S_intrapariet_and_P_trans. Test stat: 3.81	ctx_lh_G_and_S_paracentral to ctx_rh_G_subcallosal. Test stat: 3.87
Right-Cerebellum-Cortex	24, -63, -36	ctx_lh_S_front_inf to Left-Caudate. Test stat: 3.50	Left-Cerebellum-Cortex to ctx_rh_G_temp_sup-Lateral. Test stat: 3.65
		ctx_lh_G_temp_sup-G_T_transv to Left-Accumbens-area. Test stat: 3.80	ctx_lh_G_front_inf-Opercular to ctx_rh_G_temporal_middle. Test stat: 3.87
		ctx_lh_G_temporal_inf to Left-Accumbens-area. Test stat: 3.85	ctx_lh_G_temp_sup-Plan_tempo to ctx_rh_G_temporal_middle. Test stat: 4.23
		ctx_lh_S_intrapariet_and_P_trans to Right-Putamen. Test stat: 3.79	ctx_rh_G_precentral to ctx_rh_G_temporal_middle. Test stat: 3.61
		ctx_lh_G_temporal_inf to Right-Accumbens-area. Test stat: 4.37	ctx_lh_G_temp_sup-Lateral to ctx_rh_Pole_occipital. Test stat: 3.83
		ctx_lh_S_interm_prim-Jensen to ctx_rh_G_precentral. Test stat: 4.01	Left-Putamen to ctx_rh_Pole_occipital. Test stat: 3.66
		ctx_lh_S_intrapariet_and_P_trans to ctx_rh_G_temp_sup-Lateral. Test stat: 4.23	Right-Putamen to ctx_rh_Pole_occipital. Test stat: 3.68
		ctx_lh_G_temp_sup-G_T_transv to ctx_rh_G_temporal_inf. Test stat: 3.74	ctx_rh_G_temporal_inf to ctx_rh_S_circular_insula_ant. Test stat: 3.76
		ctx_lh_S_precentral-inf-part to ctx_rh_G_temporal_inf. Test stat: 3.57	ctx_lh_G_temporal_middle to ctx_rh_S_circular_insula_inf. Test stat: 3.75
		ctx_rh_G_temp_sup-Lateral to ctx_rh_G_temporal_inf. Test stat: 3.52	ctx_lh_S_subparietal to ctx_rh_S_circular_insula_inf. Test stat: 4.08
		ctx_lh_G_temp_sup-Plan_tempo to ctx_rh_G_temporal_middle. Test stat: 3.53	ctx_lh_G_temp_sup-G_T_transv to ctx_rh_S_collat_transv_ant. Test stat: 3.71
		ctx_lh_G_front_middle to ctx_rh_S_central. Test stat: 3.59	ctx_lh_G_temp_sup-Plan_tempo to ctx_rh_S_collat_transv_ant. Test stat: 4.19
		Right-Caudate to ctx_rh_S_central. Test stat: 3.69	Left-Caudate to ctx_rh_S_front_middle. Test stat: 4.08
		Right-Putamen to ctx_rh_S_central. Test stat: 3.53	Left-Cerebellum-Cortex to ctx_rh_S_interm_prim-Jensen. Test stat: 3.67
		ctx_lh_S_front_sup to ctx_rh_S_front_inf. Test stat: 3.53	ctx_lh_G_temp_sup-Lateral to ctx_rh_S_oc_middle_and_Lunatus. Test stat: 4.07
		ctx_lh_G_pariet_inf-Angular to ctx_rh_S_front_middle. Test stat: 3.65	ctx_lh_S_oc-temp_med_and_Lingual to ctx_rh_S_oc_sup_and_transversal. Test stat: 3.94
		ctx_lh_S_front_inf to ctx_rh_S_front_middle. Test stat: 4.67	ctx_lh_Lat_Fis-post to ctx_rh_S_oc-temp_lat. Test stat: 3.70
		Left-Caudate to ctx_rh_S_front_middle. Test stat: 3.86	ctx_lh_G_temp_sup-Plan_tempo to ctx_rh_S_subparietal. Test stat: 3.90
		ctx_lh_S_central to ctx_rh_S_intrapariet_and_P_trans. Test stat: 3.63	ctx_rh_S_circular_insula_ant to ctx_rh_S_temporal_inf. Test stat: 3.62
		ctx_rh_G_temp_sup-Lateral to ctx_rh_S_intrapariet_and_P_trans. Test stat: 3.97	ctx_lh_G_temp_sup-Plan_tempo to ctx_rh_S_temporal_sup. Test stat: 4.39
		ctx_lh_G_temp_sup-Plan_tempo to ctx_rh_S_temporal_inf. Test stat: 3.62	ctx_lh_G_precentral to Right-Cerebellum-Cortex. Test stat: 3.73
		ctx_rh_G_temp_sup-Lateral to ctx_rh_S_temporal_inf. Test stat: 4.02	Right-Putamen to Right-Cerebellum-Cortex. Test stat: 3.77
			Structural network (left hemisphere), t = 3.0 group difference (see Tolonen et al. 2023, doi: 10.1162/netn_a_00326)
			ctx_lh_G_pariet_inf-Angular to ctx_lh_G_temp_sup-G_T_transv. Test stat: 4.43
			ctx_lh_G_temp_sup-G_T_transv to ctx_lh_S_intrapariet_and_P_trans. Test stat: 3.73
			ctx_lh_G_pariet_inf-Angular to ctx_lh_S_temporal_transverse. Test stat: 3.51
			ctx_lh_Lat_Fis-ant-Horizont to Left-Thalamus-Proper. Test stat: 3.58
			ctx_lh_G_subcallosal to Left-Putamen. Test stat: 3.43
			ctx_lh_Lat_Fis-ant-Horizont to Left-Putamen. Test stat: 3.07
			ctx_lh_S_intrapariet_and_P_trans to Left-Putamen. Test stat: 3.22
			Structural network (right hemisphere), t = 3.0 group difference (see Tolonen et al. 2023, doi: 10.1162/netn_a_00326)
			Right-Pallidum to ctx_rh_G_occipital_middle. Test stat: 3.12
			Right-Hippocampus to ctx_rh_G_occipital_middle. Test stat: 3.18
			Right-Thalamus-Proper to ctx_rh_G_pariet_inf-Angular. Test stat: 3.38
			Right-Putamen to ctx_rh_G_pariet_inf-Angular. Test stat: 4.44
			Right-Pallidum to ctx_rh_G_pariet_inf-Angular. Test stat: 4.98
			ctx_rh_G_pariet_inf-Angular to ctx_rh_G_temp_sup-G_T_transv. Test stat: 4.04
			Right-Pallidum to ctx_rh_S_intrapariet_and_P_trans. Test stat: 3.36
			Right-Hippocampus to ctx_rh_S_oc_middle_and_Lunatus. Test stat: 3.10
			Right-Putamen to ctx_rh_S_oc_sup_and_transversal. Test stat: 3.77
			Right-Pallidum to ctx_rh_S_oc_sup_and_transversal. Test stat: 3.08
			ctx_rh_G_pariet_inf-Angular to ctx_rh_S_precentral-inf-part. Test stat: 3.85
			ctx_rh_G_postcentral to ctx_rh_S_precentral-inf-part. Test stat: 3.23
			ctx_rh_G_postcentral to ctx_rh_S_precentral-sup-part. Test stat: 3.76
			Right-Putamen to ctx_rh_S_temporal_sup. Test stat: 3.62
			Right-Pallidum to ctx_rh_S_temporal_sup. Test stat: 3.14
